# Supplementary material for: Psychosocial Impact of a True-Positive, False-Positive, or Inconclusive Newborn Bloodspot Screening Result: A Questionnaire Study among Parents
Source: Int J Neonatal Screen. 2024 Mar 5;10(1):18. doi: 10.3390/ijns10010018 (PMC10971090; doi:10.3390/ijns10010018)
Supplement: Supplementary file 1 [file IJNS-10-00018-s001.zip]

Archive with 1 entries (1 files):
- IJNS-2861260-supplementary.pdf
